# Supplementary material for: Allopurinol Disrupts Purine Metabolism to Increase Damage in Experimental Colitis
Source: Cells. 2024 Feb 21;13(5):373. doi: 10.3390/cells13050373 (PMC10930830; doi:10.3390/cells13050373)
Supplement: Supplementary file 1 [file cells-13-00373-s001.zip]

Archive with 1 entries (1 files):
- cells-2800910-supplementary.pdf
